# Supplementary material for: Lignin biosynthesis perturbations affect secondary cell wall composition and saccharification yield in Arabidopsis thaliana
Source: Biotechnol Biofuels. 2013 Apr 26;6:46. doi: 10.1186/1754-6834-6-46 (PMC3661393; doi:10.1186/1754-6834-6-46)
Supplement: Additional file 1 — Saccharification yields for the 20 mutants (n = 8) and wild-type (n = 16) (± SD) without and with acid pretreatment. Saccharification yields are expressed as percentage CWR. Increases and decreases compared to the wild-type are indicated in bold and italics, respectively. * 0.001 < p < 0.01; ** p < 0.001 (Dunnett-Hsu adjusted t-test). [file 1754-6834-6-46-S1.xls]

## Sheet: Additional file 1
Line	without					with
WT Col-0	6.3	±	0.6			7.0	±	0.7
pal1-2	7.2	±	0.4	**		7.5	±	1.9
pal1-3	7.1	±	0.3	**		8.2	±	0.4	**
pal2-2	7.1	±	0.5	*		7.8	±	0.7
pal2-3	6.9	±	0.3			7.5	±	0.4
c4h-2	18.3	±	1.0	**		28.5	±	1.0	**
c4h-3	9.8	±	0.8	**		16.7	±	1.3	**
4cl1-1	8.7	±	0.5	**		12.7	±	1.7	**
4cl1-2	8.3	±	0.4	**		11.8	±	0.8
4cl2-1	7.0	±	0.7			7.7	±	0.7
4cl2-3	6.9	±	0.3	*		7.5	±	0.5
ccoaomt1-3	8.8	±	0.5	**		12.0	±	1.3	**
ccoaomt1-5	8.3	±	1.9			13.4	±	1.6	**
ccr1-3	17.9	±	1.4	**		20.3	±	1.0	**
ccr1-6	19.7	±	1.2	**		23.6	±	1.5	**
f5h1-2	7.2	±	0.6	*		7.3	±	0.5
f5h1-4	7.1	±	0.4	**		7.5	±	0.5
comt-1	8.3	±	0.4	**		9.5	±	0.6	**
comt-4	8.4	±	0.9	**		9.3	±	0.5	**
cad6-1	6.5	±	0.3			7.2	±	0.5
cad6-4	6.9	±	0.3			7.8	±	0.6
