# Supplementary material for: Lignin biosynthesis perturbations affect secondary cell wall composition and saccharification yield in Arabidopsis thaliana
Source: Biotechnol Biofuels. 2013 Apr 26;6:46. doi: 10.1186/1754-6834-6-46 (PMC3661393; doi:10.1186/1754-6834-6-46)
Supplement: Additional file 3 — Pearson correlation matrix between phenotypic traits, cell wall polymers, and saccharification. The data of the wild-type and all mutants, except c4h-2, ccr1-3, and ccr1-6, were used to build the correlation matrix (Tables 1 to 4 and Additional file 1). The top half gives the p-values, the bottom half the Pearson correlation coefficients. Orange: Pearson correlation coefficient (r) (and their corresponding p-values) >0.7; blue: 0.6 < r < 0.7; green: 0.5 < r < 0.6. A correlation coefficient of 0.7 indicates a strong linear relation, of 0.6 < r < 0.7, a medium strong relation, and of 0.5 < r < 0.6, a weak linear relation. Sacch 0: saccharification yield without pretreatment; sacch 1: saccharification yield with acid pretreatment; conversion 0: cellulose conversion without pretreatment; conversion 1: cellulose conversion with acid pretreatment. [file 1754-6834-6-46-S3.xls]

## Sheet: Additional file 3
	mass	height	% CWR	cellulose	lignin	matrix polysaccharides	sacch 0	sacch 1	effect pretreatment	conversion 0	conversion 1	% rhamnose	% fucose	% arabinose	% xylose	% mannose	% glucose	% galactose	H+G+S	% H	% G	% S	% 5-OH-G	% bis-β-O-4 FA	% β-O-4 FA-I	% β-O-4 FA-II	% G aldehyde	% S aldehyde	S/G
mass		<0.0001	0.0192	0.0967	0.2515	0.1046	0.0248	0.0804	0.1738	0.4887	0.2970	0.3859	0.0956	0.9364	0.7069	0.0458	0.5695	0.3324	0.0001	0.5453	0.4177	0.8871	0.2558	0.0010	0.4240	0.2395	0.0104	0.4208	0.8774
height	0.71		0.1456	0.4658	0.3925	0.1715	0.5334	0.8716	0.8078	0.3261	0.9718	0.1820	0.0088	0.6382	0.1363	0.1710	0.2353	0.7822	0.0024	0.8064	0.0029	0.0304	0.7163	0.0013	0.0221	0.0001	0.0036	0.1161	0.0294
% CWR	-0.19	-0.12		0.0773	0.4889	0.0028	0.8005	0.7882	0.6346	0.3164	0.5415	0.0380	0.6815	0.0416	<0.0001	0.0702	<0.0001	0.3795	0.1627	0.2427	0.8627	0.6478	0.0894	0.0085	0.0663	0.0193	0.1051	0.1465	0.6399
cellulose	-0.14	0.06	0.14		<0.0001	0.5794	0.8769	0.1018	0.0890	<0.0001	0.0054	0.6778	0.1010	0.4507	0.0002	0.7623	0.0056	0.1723	<0.0001	0.7322	<0.0001	<0.0001	<0.0001	0.5478	0.0193	0.0001	0.0903	0.2888	<0.0001
lignin	0.09	-0.07	-0.05	-0.34		<0.0001	<0.0001	<0.0001	<0.0001	0.0009	<0.0001	0.4629	0.0665	0.0010	0.0105	0.1678	0.0002	0.0043	0.0003	<0.0001	<0.0001	<0.0001	0.6520	0.0009	0.8308	0.8781	0.8196	0.3565	<0.0001
matrix polysaccharides	-0.13	-0.11	-0.24	0.05	-0.49		<0.0001	<0.0001	<0.0001	0.0008	<0.0001	0.0021	0.6930	0.2350	0.1105	0.4967	0.1782	0.3390	0.3635	0.0046	<0.0001	<0.0001	0.7144	0.4892	0.7018	0.3815	0.0007	0.0284	<0.0001
sacch 0	-0.18	-0.05	0.02	-0.01	-0.65	0.42		<0.0001	0.0015	<0.0001	<0.0001	0.7533	0.3689	0.1436	0.0463	0.3897	0.0131	0.0041	0.1914	<0.0001	0.0181	0.0366	0.0203	0.0796	0.0242	0.7288	0.2687	0.0365	0.0001
sacch 1	-0.14	0.01	0.02	0.13	-0.83	0.48	0.80		<0.0001	<0.0001	<0.0001	0.7090	0.0234	<0.0001	0.0214	0.0602	<0.0001	<0.0001	0.5409	<0.0001	<0.0001	<0.0001	0.5922	0.0040	0.2000	0.1883	0.5065	0.2460	<0.0001
effect pretreatment	-0.11	-0.02	-0.04	0.14	-0.63	0.35	0.26	0.75		0.3886	<0.0001	0.8676	0.0732	<0.0001	0.7809	<0.0001	0.0030	<0.0001	0.3015	<0.0001	<0.0001	<0.0001	0.5721	0.0014	<0.0001	<0.0001	0.8652	0.8119	<0.0001
conversion 0	-0.06	-0.08	-0.08	-0.62	-0.27	0.27	0.78	0.51	0.07		<0.0001	0.7720	0.6745	0.5365	0.3484	0.4305	0.9970	0.0019	<0.0001	<0.0001	0.0001	0.0006	<0.0001	0.0837	0.6259	0.0043	0.7131	0.0157	0.0972
conversion 1	-0.09	0.00	-0.05	-0.23	-0.70	0.45	0.79	0.93	0.69	0.73		0.7339	0.1100	<0.0001	0.4598	0.0576	0.0015	<0.0001	0.3090	<0.0001	0.0086	0.0111	0.0147	0.0016	0.0252	0.0032	0.9224	0.1095	<0.0001
% rhamnose	-0.07	-0.11	0.17	-0.03	-0.06	0.25	0.03	0.03	-0.01	0.02	0.03		0.0062	0.0163	<0.0001	<0.0001	<0.0001	0.8407	0.8219	0.1545	0.9324	0.6765	0.1128	0.1269	0.6697	0.4507	0.3656	0.0502	0.6266
% fucose	0.14	0.21	0.03	0.13	-0.15	0.03	0.07	0.19	0.15	-0.03	0.13	0.22		0.1523	0.0241	0.0218	<0.0001	0.3599	0.0533	0.7048	0.0130	0.0066	0.2442	0.1765	0.4253	0.0662	0.1171	0.0527	0.0046
% arabinose	0.01	0.04	0.17	0.06	-0.27	-0.10	0.12	0.36	0.44	0.05	0.35	-0.19	0.12		0.2991	0.0973	<0.0001	<0.0001	0.0543	0.0027	0.0149	0.0143	0.7746	0.0255	0.0062	0.1580	0.3189	0.0862	0.0012
% xylose	-0.03	0.12	0.45	0.30	-0.21	-0.13	0.16	0.19	-0.02	-0.08	0.06	0.48	0.18	0.08		<0.0001	<0.0001	0.1451	0.7507	0.0498	0.0012	0.0012	0.0169	0.7065	<0.0001	0.0002	0.7399	0.4388	0.0009
% mannose	-0.16	-0.11	0.15	-0.02	-0.11	0.06	-0.07	0.15	0.36	-0.06	0.16	0.69	0.19	0.13	0.38		<0.0001	<0.0001	0.4462	0.0087	0.8180	0.9759	0.9965	0.0055	<0.0001	0.0011	0.8365	0.4230	0.8340
% glucose	0.05	-0.10	-0.42	-0.22	0.30	0.11	-0.20	-0.35	-0.24	-0.00	-0.26	-0.47	-0.31	-0.47	-0.88	-0.56		<0.0001	0.6818	0.0003	0.0014	0.0012	0.2563	0.0425	0.1580	0.2067	0.3449	0.3552	0.0002
% galactose	-0.08	-0.02	0.07	-0.11	-0.23	-0.08	0.23	0.40	0.49	0.25	0.46	-0.02	0.07	0.75	0.12	0.37	-0.52		0.0639	<0.0001	0.9778	0.7895	0.0002	0.0008	<0.0001	<0.0001	0.0660	0.9237	0.5030
H+G+S	0.31	0.25	0.12	0.31	-0.29	0.08	-0.11	0.05	0.09	-0.32	-0.08	0.02	0.16	0.16	0.03	-0.06	-0.03	-0.15		0.4711	<0.0001	<0.0001	0.0001	0.8669	0.0147	<0.0001	0.2475	0.8065	<0.0001
% H	-0.05	-0.02	0.10	-0.03	-0.51	0.23	0.45	0.50	0.38	0.37	0.52	0.12	0.03	0.25	0.16	0.22	-0.29	0.39	-0.06		0.0164	0.0426	0.0314	<0.0001	0.3317	0.0087	0.0006	0.0017	0.0023
% G	-0.07	-0.24	0.01	-0.67	0.67	-0.38	-0.19	-0.48	-0.45	0.31	-0.22	0.01	-0.20	-0.20	-0.27	0.02	0.26	0.00	-0.51	-0.20		<0.0001	<0.0001	0.8704	0.0936	0.0001	0.0815	0.5841	<0.0001
% S	0.01	0.18	0.04	0.63	-0.63	0.36	0.18	0.45	0.43	-0.28	0.21	0.04	0.23	0.21	0.27	-0.00	-0.27	-0.02	0.50	0.17	-1.00		<0.0001	0.9470	0.0730	0.0003	0.0680	0.8583	<0.0001
% 5-OH-G	-0.09	-0.03	-0.14	-0.35	0.04	-0.03	0.19	0.04	-0.05	0.40	0.20	-0.13	-0.10	0.02	-0.20	-0.00	0.09	0.30	-0.31	0.18	0.45	-0.56		0.1231	0.7018	0.3425	0.0039	0.3589	<0.0001
% bis-β-O-4 FA	-0.27	-0.27	0.22	-0.05	-0.27	0.06	0.15	0.24	0.26	0.14	0.26	0.13	0.11	0.19	0.03	0.23	-0.17	0.28	-0.01	0.38	0.01	-0.01	0.13		0.0383	0.3600	0.0114	0.1152	0.7253
% β-O-4 FA-I	-0.07	-0.19	-0.15	-0.19	-0.02	0.03	-0.19	0.11	0.59	-0.04	0.18	-0.04	-0.07	0.22	-0.39	0.37	0.12	0.44	-0.20	0.08	0.14	-0.15	0.03	0.17		<0.0001	0.6484	0.9967	0.1193
% β-O-4 FA-II	-0.10	-0.31	-0.20	-0.32	0.01	0.07	0.03	0.11	0.36	0.24	0.24	0.06	-0.15	0.12	-0.31	0.27	0.11	0.35	-0.36	0.22	0.31	-0.30	0.08	0.08	0.74		0.4437	0.2726	0.0023
% G aldehyde	0.21	0.24	0.13	-0.14	0.02	-0.28	-0.09	-0.06	-0.01	0.03	0.01	-0.08	0.13	0.08	0.03	-0.02	-0.08	0.15	0.10	0.28	0.14	-0.15	0.24	0.21	-0.04	-0.06		0.4982	0.1042
% S aldehyde	0.07	0.13	0.12	0.09	0.08	-0.18	-0.17	-0.10	-0.02	-0.20	-0.13	-0.16	0.16	0.14	0.06	-0.07	-0.08	-0.01	0.02	-0.26	-0.05	0.02	-0.08	0.13	0.00	-0.09	0.06		0.7577
S/G	0.01	0.18	0.04	0.57	-0.74	0.40	0.31	0.59	0.51	-0.14	0.37	0.04	0.24	0.27	0.28	0.02	-0.31	0.06	0.48	0.25	-0.98	0.98	-0.50	0.03	-0.13	-0.26	-0.14	-0.03
