# Supplementary material for: Lignin biosynthesis perturbations affect secondary cell wall composition and saccharification yield in Arabidopsis thaliana
Source: Biotechnol Biofuels. 2013 Apr 26;6:46. doi: 10.1186/1754-6834-6-46 (PMC3661393; doi:10.1186/1754-6834-6-46)
Supplement: Additional file 4 — Data used to build the models for saccharification yield without and with acid pretreatment and pretreatment effect. Saccharification yield without pretreatment (sacch0), with pretreatment (sacch1), lignin, cellulose, and matrix polysaccharides are expressed as mg per mg dry weight. Ferulic acid is expressed as μmol per mg dry weight. Arabinose, xylose, and galactose are expressed as μg mg-1 dry weight. [file 1754-6834-6-46-S4.xls]

## Sheet: Additional file 4
Line	rhamnose					fucose					arabinose					xylose					mannose					glucose				galactose
WT Col-0	3.0	±	0.1			2.0	±	0.3			11.3	±	0.6			52.1	±	1.5			2.5	±	0.1			5.1	±	1.7		12.9	±	0.4
pal1-2	2.8	±	0.2			1.9	±	0.5			12.5	±	0.9			51.8	±	1.8			2.2	±	0.2			9.5	±	5.2		13.6	±	0.6
pal1-3	3.2	±	0.2			2.2	±	0.3			12.4	±	0.6			54.7	±	2.6			2.6	±	0.2			8.8	±	4.5		13.9	±	0.5
pal2-2	3.2	±	0.0			2.2	±	0.3			11.8	±	0.6			53.7	±	1.6			2.7	±	0.1			6.8	±	4.4		13.5	±	0.4
pal2-3	3.2	±	0.1			2.2	±	0.1			11.7	±	0.8			53.7	±	1.6			2.6	±	0.2			8.4	±	5.4		13.2	±	0.4
c4h-2	3.7	±	0.1	**		2.8	±	0.5	**		15.9	±	1.1	**		58.7	±	2.3	*		2.9	±	0.2			3.2	±	0.3		15.9	±	1.0	**
c4h-3	3.0	±	0.5			2.4	±	0.5			13.2	±	1.1			54.4	±	5.9			2.6	±	0.5			2.5	±	0.7		14.2	±	0.9	*
4cl1-1	3.2	±	0.2			2.1	±	0.4			12.5	±	0.5	*		55.3	±	2.2			2.7	±	0.2			4.1	±	1.3		13.9	±	0.3
4cl1-2	3.5	±	0.2	**		2.1	±	0.3			12.2	±	0.8			58.0	±	2.7	*		3.0	±	0.1	*		6.1	±	2.0		14.0	±	0.7
4cl2-1	3.6	±	0.1	**		2.2	±	0.1			11.8	±	0.5			55.0	±	1.5			2.7	±	1.0			8.7	±	7.9		13.4	±	0.3
4cl2-3	3.6	±	0.2	**		2.0	±	0.4			11.5	±	0.6			54.8	±	2.1			3.0	±	0.2	*		7.3	±	2.9		13.4	±	0.5
ccoaomt1-3	3.7	±	0.1	**		2.3	±	0.1			12.1	±	0.8			58.0	±	2.5			3.1	±	0.1	*		3.7	±	0.7		14.4	±	0.5	*
ccoaomt1-5	3.1	±	0.2			2.1	±	0.4			12.6	±	1.1	**		53.2	±	5.3			2.8	±	0.5			4.7	±	2.8		14.7	±	1.2	**
ccr1-3	3.4	±	0.3			1.9	±	0.4			20.8	±	1.9	**		54.4	±	3.2			2.6	±	0.2			5.6	±	4.4		19.7	±	1.7	**
ccr1-6	4.0	±	0.3	**		2.5	±	0.6			17.5	±	1.3	**		60.0	±	4.3	**		3.0	±	0.2	*		6.2	±	2.8		17.7	±	0.8	**
f5h1-2	3.5	±	0.6	**		2.0	±	0.3			12.4	±	1.9			56.1	±	9.6			3.0	±	0.4			7.3	±	2.3		14.2	±	2.1	*
f5h1-4	3.2	±	0.3			1.9	±	0.5			11.5	±	1.3			51.0	±	4.4			2.6	±	0.3			8.4	±	4.8		13.2	±	1.2
comt-1	3.3	±	0.3			2.0	±	0.4			12.1	±	1.4			53.7	±	3.7			2.8	±	0.2			7.3	±	3.6		14.0	±	1.0	*
comt-4	3.0	±	0.1			2.1	±	0.4			11.9	±	0.5			51.4	±	1.3			2.6	±	0.1			7.5	±	3.3		14.8	±	0.4	**
cad6-1	2.8	±	0.1			2.0	±	0.4			11.7	±	0.6			51.2	±	1.7			2.3	±	0.1			4.5	±	2.6		12.7	±	0.3
cad6-4	2.9	±	0.1			2.0	±	0.3			11.4	±	0.5			51.6	±	1.5			2.5	±	0.1			6.4	±	2.3		13.0	±	0.5
