# Supplementary material for: Lignin biosynthesis perturbations affect secondary cell wall composition and saccharification yield in Arabidopsis thaliana
Source: Biotechnol Biofuels. 2013 Apr 26;6:46. doi: 10.1186/1754-6834-6-46 (PMC3661393; doi:10.1186/1754-6834-6-46)
Supplement: Additional file 5 — Matrix polysaccharide composition for the 20 lignin mutants (n = 8) and wild-type (n = 16) (± SD). The absolute amounts of the different sugars are expressed as μg mg-1 dry weight. These absolute values for arabinose, xylose, and galactose were used to build the saccharification models. Increases compared to the wild-type are indicated in bold. * 0.001 < p < 0.01; ** p < 0.001 (Dunnett-Hsu adjusted t-test). [file 1754-6834-6-46-S5.xls]

## Sheet: Additional file 5
line	sacch0	sacch1	pretreatment effect	lignin	S/G	ferulic acid	cellulose	matrix polysaccharides	ara	xyl	gal
4cl1-1	0.0785467	0.118246	50.5424	0.0907066	0.623723	2.44355e-05	0.310649	0.288201	11.639	56.2915	13.3494
4cl1-1	0.064099	0.0752548	17.4039	0.0876804	0.55403	9.09322e-05	0.348351	0.292181	12.7516	54.2052	13.6048
4cl1-1	0.0734293	0.095377	29.8895	0.0944157	0.617868	0.000105021	0.342736	0.304082	12.1561	50.3873	13.8081
4cl1-1	0.0715705	0.118423	65.4636	0.0818768	0.661493	9.80682e-05	0.341539	0.321138	12.937	57.5564	14.2432
4cl1-1	0.0737868	0.110444	49.6793	0.083068	0.695442	9.70014e-05	0.300214	0.294355	12.8186	56.1456	14.0903
4cl1-1	0.0723601	0.107449	48.4915	0.0814749	0.694293	6.48219e-05	0.30977	0.292929	12.2445	55.1009	13.929
4cl1-1	0.0678513	0.102871	51.6127	0.0877088	0.696366	5.05785e-05	0.315225	0.30426	12.8637	56.3717	14.1412
4cl1-1	0.0730748	0.106483	45.7172	0.0789686	0.685933	2.72023e-05	0.352484	0.268687	12.6771	56.3921	13.7199
4cl1-2	0.0681349	0.0982551	44.2067	0.0982018	0.553138	5.14381e-05	0.358765	0.302041	10.8888	57.0684	12.8222
4cl1-2	0.0666412	0.092622	38.9861	0.0805774	0.595967	7.42467e-05	0.332819	0.304878	11.7476	59.3588	13.9793
4cl1-2	0.0693771	0.0893205	28.7464	0.0875765	0.558492	7.86364e-05	0.309923	0.314115	12.958	63.3404	14.4118
4cl1-2	0.0668504	0.0982967	47.0398	0.079817	0.694898	0.000117431	0.317012	0.324544	12.5319	58.3517	14.3097
4cl1-2	0.0692766	0.095409	37.7217	0.081208	0.681732	7.40342e-05	0.294857	0.283401	11.6085	54.1724	13.691
4cl1-2	0.0652471	0.106842	63.7501	0.0776934	0.670273	5.50665e-05	0.332224	0.295547	12.115	56.1153	13.4146
4cl1-2	0.0718058	0.109319	52.2421	0.0813619	0.685736	5.46403e-05	0.296048	0.312871	12.4735	57.1172	14.1761
4cl1-2	0.0708714	0.0930645	31.3146	0.0908238	0.624391	2.11894e-05	0.306874	0.311741	13.4369	58.0769	14.9594
4cl2-1	0.0589351	0.0656573	11.4061	0.110313	0.386494	2.70569e-05	0.299826	0.295858	11.3509	55.9072	13.0438
4cl2-1	0.0519978	0.0556219	6.96968	0.118038	0.362653	7.76757e-05	0.312205	0.305609	12.9162	55.2178	13.7954
4cl2-1	0.0597186	0.0687454	15.1154	0.100789	0.399317	9.14636e-05	0.312384	0.300203	11.5407	53.3043	13.1816
4cl2-1	0.0519748	0.0601561	15.7409	0.110853	0.434298	0.000102938	0.272284	0.302	11.9686	56.3307	13.4357
4cl2-1	0.0547925	0.0621714	13.467	0.113283	0.509276	4.92857e-05	0.296178	0.279208	11.4411	53.1687	13.1415
4cl2-1	0.0550113	0.0609963	10.8795	0.107209	0.46499	5.935e-05	0.297139	0.298419	11.6584	56.7921	13.5042
4cl2-1	0.0678482	0.0640716	-5.56616	0.106089	0.408263	6.09824e-05	0.270204	0.330645	11.4613	56.2195	13.6054
4cl2-1	0.0559628	0.0616205	10.1097	0.115854	0.451322	2.9554e-05	0.275296	0.298174	11.7422	53.3999	13.5862
4cl2-3	0.0567121	0.0652639	15.0793	0.109705	0.374808	2.59269e-05	0.307464	0.292157	10.886	56.2878	12.7478
4cl2-3	0.0546665	0.0582619	6.57698	0.109738	0.366665	0.000101132	0.300031	0.284553	11.1312	54.5723	13.1557
4cl2-3	0.0589732	0.0648418	9.95139	0.103724	0.427184	0.000106622	0.308537	0.287379	10.9201	54.5496	12.9375
4cl2-3	0.057004	0.0607129	6.50635	0.120743	0.387089	0.000113404	0.321722	0.300403	12.54	58.4629	14.4515
4cl2-3	0.0552164	0.0569356	3.11356	0.106894	0.364044	9.09303e-05	0.284547	0.28937	11.9985	52.8493	13.7259
4cl2-3	0.0557955	0.0621204	11.336	0.104898	0.45578	6.71454e-05	0.301016	0.298	11.6666	52.1774	13.5316
4cl2-3	0.0533367	0.0585261	9.72944	0.102313	0.438244	7.29649e-05	0.264434	0.309091	11.6211	53.3135	13.3057
4cl2-3	0.0569967	0.0621391	9.02232	0.107618	0.389613	9.52012e-06	0.290488	0.296443	11.0382	55.9791	13.1374
c4h-3	0.0734093	0.133467	81.8122	0.0753952	0.872169	1.686e-05	0.343988	0.305556	12.4586	56.3444	14.0674
c4h-3	0.0750582	0.12721	69.4812	0.0770135	0.726338	5.98373e-05	0.319113	0.293878	13.7391	54.157	14.3518
c4h-3	0.0832533	0.144066	73.0458	0.0733755	0.889744	6.6512e-05	0.33136	0.303327	13.5027	57.2707	14.3472
c4h-3	0.0724869	0.126138	74.0147	0.0721111	0.92061	5.85367e-05	0.330145	0.29899	13.6285	59.2134	14.3776
c4h-3	0.0773021	0.126646	63.8323	0.0755144	0.84384	6.78518e-05	0.27675	0.301587	13.6592	55.03	14.3844
c4h-3	0.0890983	0.157401	76.6596	0.0690696	0.772302	4.01582e-05	0.344918	0.297405	13.4155	59.2194	14.436
c4h-3	0.0819207	0.149408	82.3809	0.0725979	0.93533	3.58659e-05	0.294711	0.311891	14.3596	53.0262	15.3668
c4h-3	0.0944993	0.14465	53.0698	0.0727647	0.880936	2.58377e-05	0.319942	0.302187	10.8934	40.8893	12.0783
cad6-1	0.0539452	0.0634302	17.5828	0.11143	0.287109	4.02651e-05	0.314788	0.277328	11.3386	53.1481	12.4106
cad6-1	0.0545475	0.0568513	4.22352	0.114487	0.31382	8.55982e-05	0.299637	0.285437	11.8917	51.0389	13.0224
cad6-1	0.0568034	0.0664653	17.0095	0.112047	0.34081	0.000110149	0.324749	0.263581	12.9452	49.4476	13.1458
cad6-1	0.050403	0.0572202	13.5252	0.116593	0.392803	0.000121879	0.283683	0.276423	11.4023	52.7588	12.6508
cad6-1	0.0513546	0.0582638	13.454	0.117533	0.325599	0.000125286	0.327883	0.254403	11.2839	48.4574	12.3099
cad6-1	0.0543308	0.0602307	10.8591	0.111892	0.381991	0.000107781	0.33033	0.280318	12.3495	52.6573	12.7016
cad6-1	0.0525217	0.0586543	11.6764	0.120781	0.385112	8.90731e-05	0.356432	0.266932	11.3521	50.1791	12.598
cad6-1	0.0546165	0.0565543	3.54786	0.119612	0.351965	9.09294e-06	0.357152	0.26494	11.1183	51.9243	12.4467
cad6-4	0.056745	0.0674038	18.7836	0.123893	0.333819	3.04493e-05	0.314082	0.279208	10.7167	50.6763	12.6211
cad6-4	0.0563049	0.0647995	15.0868	0.117194	0.171042	5.86064e-05	0.269353	0.281496	12.385	52.14	14.1245
cad6-4	0.0575546	0.0611439	6.23626	0.11128	0.268142	9.24976e-05	0.313938	0.274747	11.6927	53.1267	12.8722
cad6-4	0.0515719	0.0569134	10.3572	0.112753	0.344625	0.000117851	0.354487	0.268293	11.5109	53.4385	13.0372
cad6-4	0.0527978	0.0619815	17.394	0.109408	0.334621	0.000103351	0.289673	0.272727	10.9368	51.0454	12.554
cad6-4	0.0555502	0.0621055	11.8008	0.108674	0.37403	7.04856e-05	0.300613	0.271429	11.1737	48.7922	12.5694
cad6-4	0.0574956	0.0684894	19.1211	0.107009	0.374514	5.86605e-05	0.281059	0.289738	11.4728	51.1549	13.0036
cad6-4	0.0557157	0.0592998	6.43287	0.112423	0.369913	5.46369e-05	0.308971	0.266533	11.5641	52.6148	12.8546
ccoaomt1-3	0.0647344	0.0801204	23.7679	0.0912829	0.466512	9.14483e-05	0.304829	0.29878	11.4566	58.217	13.7963
ccoaomt1-3	0.0736132	0.107904	46.583	0.0828496	0.663028	0.000152955	0.333144	0.304348	11.2243	59.7696	14.037
ccoaomt1-3	0.0706922	0.105203	48.818	0.0880132	0.673393	8.28141e-05	0.300639	0.289683	11.6952	55.3834	14.1982
ccoaomt1-3	0.0735078	0.100701	36.9935	0.0783743	0.698481	0.000103767	0.29342	0.290258	11.9237	54.8899	14.3716
ccoaomt1-3	0.0795742	0.116303	46.1572	0.0801473	0.657741	8.31053e-05	0.317308	0.307847	11.4978	58.1065	14.3841
ccoaomt1-3	0.0716082	0.0906757	26.6277	0.0776611	0.580149	7.38523e-07	0.315313	0.300199	12.365	57.2305	14.7225
ccoaomt1-5	0.0784396	0.128479	63.7938	0.0804206	0.558639	3.6833e-05	0.310287	0.3125	11.5038	56.2969	13.9656
ccoaomt1-5	0.0675537	0.0909209	34.5904	0.087452	0.583721	8.33956e-05	0.354283	0.29065	11.3188	56.8067	13.6591
ccoaomt1-5	0.0283835	0.101819	258.727	0.0875115	0.51263	7.4105e-05	0.280081	0.269618	14.708	41.7444	17.3339
ccoaomt1-5	0.0687396	0.0937505	36.385	0.0898663	0.694449	0.000161725	0.3056	0.303644	13.2492	48.9604	14.6325
ccoaomt1-5	0.0705079	0.118576	68.1737	0.0822153	0.661	8.21348e-05	0.30204	0.269006	12.0486	55.1684	14.4466
ccoaomt1-5	0.079317	0.111569	40.662	0.0832362	0.603945	7.50188e-05	0.322123	0.28827	12.4774	53.9555	14.2015
ccoaomt1-5	0.0728961	0.120756	65.6551	0.0803967	0.757696	0.000108715	0.292047	0.292157	12.0901	54.7991	14.1469
ccoaomt1-5	0.0756205	0.104436	38.105	0.0836343	0.659796	6.21996e-05	0.319115	0.302187	13.2157	57.7237	15.3181
comt-1	0.070799	0.0860379	21.5241	0.116831	0.00539633	9.74801e-06	0.277196	0.308316	10.0719	51.2086	12.7673
comt-1	0.0680676	0.0731732	7.50085	0.0958096	0.00723399	6.22668e-05	0.253361	0.279261	12.3917	54.0776	14.3586
comt-1	0.0675411	0.0751468	11.2609	0.10047	0.00432366	6.17189e-05	0.267903	0.27593	11.9137	51.2892	13.933
comt-1	0.0648049	0.0738906	14.02	0.0975258	0.00617714	9.07971e-05	0.253662	0.272727	12.0311	53.3826	13.7247
comt-1	0.0643398	0.0773639	20.2426	0.104443	0.00479105	4.09377e-05	0.240906	0.257143	11.4453	49.8247	13.9297
comt-1	0.0682879	0.0795053	16.4266	0.105243	0.00577103	5.77608e-05	0.240365	0.302605	15.0437	61.7324	16.262
comt-1	0.0656232	0.0768767	17.1487	0.113623	0.00580539	2.04551e-05	0.247967	0.283133	12.3293	55.3894	14.2379
comt-1	0.069154	0.0769618	11.2904	0.1053	0.0047949	0	0.270045	0.284569	11.4915	52.8326	13.1846
comt-4	0.0685325	0.0778528	13.5997	0.120404	0.0333997	2.89963e-05	0.261413	0.268443	11.0345	53.1059	14.3998
comt-4	0.0606683	0.0695615	14.6586	0.111196	0.0364997	6.29895e-05	0.251352	0.272727	12.5143	51.8665	15.2831
comt-4	0.0681795	0.0740323	8.58446	0.107892	0.0322198	8.20249e-05	0.271904	0.276342	11.7078	50.8454	14.5624
comt-4	0.0605416	0.0682891	12.7969	0.0972661	0.0353528	9.34934e-05	0.231359	0.270955	12.0905	50.0336	14.3822
comt-4	0.068232	0.0786241	15.2306	0.107562	0.0358146	6.88836e-05	0.249175	0.272908	12.0946	51.2212	14.8864
comt-4	0.0710124	0.0761194	7.19171	0.100161	0.0336026	3.98333e-05	0.280914	0.265469	11.9628	50.8086	14.9667
comt-4	0.0622732	0.0745034	19.6396	0.115086	0.0394747	5.14628e-05	0.252553	0.285437	11.5922	50.0758	14.715
comt-4	0.0818394	0.081588	-0.307202	0.110642	0.025118	0	0.242232	0.270751	12.5386	53.6284	15.2595
f5h1-2	0.0634556	0.060557	-4.56798	0.130213	0	3.53688e-05	0.229462	0.268627	10.9813	51.2432	13.1489
f5h1-2	0.0568755	0.0580917	2.13836	0.127547	0	6.74111e-05	0.237128	0.283133	12.1703	53.712	13.8814
f5h1-2	0.0627133	0.0654422	4.3514	0.12422	0.000403762	0.000115772	0.279318	0.267748	11.631	54.1753	13.3158
f5h1-2	0.0564793	0.0597304	5.75624	0.120696	0	0.000133374	0.245823	0.279441	12.4648	54.1201	13.4488
f5h1-2	0.0527158	0.0549408	4.22076	0.129634	0.000170354	0.000123094	0.248721	0.262195	11.0318	52.1942	12.8725
f5h1-2	0.055807	0.0556792	-0.229035	0.121541	0.000122052	6.2126e-05	0.253307	0.258449	12.4102	53.0293	13.8771
f5h1-2	0.063394	0.064494	1.7352	0.122628	0.000117461	6.67901e-05	0.263495	0.298077	11.4555	50.8474	13.4712
f5h1-2	0.060858	0.0606215	-0.388644	0.121791	0.000108197	2.17665e-06	0.240599	0.289206	16.7417	79.544	19.1895
f5h1-4	0.0616693	0.0631886	2.46361	0.107796	0	2.16312e-05	0.275428	0.272912	10.7552	50.4463	12.9935
f5h1-4	0.0565286	0.0588103	4.03633	0.117459	0	5.47914e-05	0.272792	0.269618	12.2901	52.6462	13.7366
f5h1-4	0.0602156	0.0653094	8.45934	0.11988	0.000382927	8.43392e-05	0.226663	0.287149	13.1598	51.9624	14.0723
f5h1-4	0.0553053	0.0659464	19.2406	0.128536	0	0.000109005	0.243	0.274704	12.6786	56.034	14.3749
f5h1-4	0.0583683	0.0582319	-0.233648	0.118667	0	7.35703e-05	0.288696	0.258383	11.1454	50.2809	12.9181
f5h1-4	0.0561811	0.0616816	9.79051	0.128508	0.000155436	7.1986e-05	0.254403	0.267057	10.2463	51.7053	12.4379
f5h1-4	0.0584225	0.061652	5.52771	0.118791	0.000134616	7.13552e-05	0.278511	0.274747	12.2329	53.7709	14.0932
f5h1-4	0.056942	0.0552015	-3.05672	0.12489	0.000153381	9.39704e-07	0.2219	0.288462	9.27828	41.1289	10.7368
pal1-2	0.062664	0.0232516	-62.8947	0.103069	0.474511	3.10529e-05	0.339267	0.256705	11.417	51.6631	12.993
pal1-2	0.0557635	0.0642704	15.2553	0.114489	0.384583	6.2031e-05	0.395395	0.289421	13.2637	53.4688	14.2947
pal1-2	0.0611578	0.0665294	8.78316	0.102863	0.468295	8.43973e-05	0.262693	0.288235	13.8122	50.1044	14.5009
pal1-2	0.0532244	0.0636307	19.5519	0.10354	0.511143	7.94678e-05	0.270237	0.276	13.2212	50.9045	13.9816
pal1-2	0.0565594	0.06489	14.7289	0.105188	0.471445	7.02418e-05	0.327573	0.261905	12.1613	52.1876	13.5412
pal1-2	0.0623006	0.0764256	22.6724	0.109794	0.558599	4.5428e-05	0.32647	0.268145	11.826	54.3237	13.1815
pal1-2	0.0597281	0.0684787	14.6508	0.108808	0.50075	6.66331e-05	0.321759	0.264529	11.6135	48.851	13.0389
pal1-2	0.0567024	0.0637712	12.4665	0.110899	0.504145	1.3553e-06	0.304656	0.282398	12.3633	52.966	13.4405
pal1-3	0.0599271	0.0694988	15.9723	0.094865	0.435611	1.72506e-05	0.324445	0.285714	11.5748	54.9033	13.3893
pal1-3	0.0541452	0.059366	9.6422	0.120942	0.387688	7.00265e-05	0.395197	0.286822	12.8205	56.4287	14.5408
pal1-3	0.0580038	0.0654166	12.7798	0.117376		0	0.335804	0.28373	13.2642	52.3853	13.9814
pal1-3	0.0560626	0.0668818	19.2983	0.10519	0.488958	8.66755e-05	0.337198	0.284314	11.9154	56.4979	13.478
pal1-3	0.0579696	0.0671486	15.834	0.100069	0.505067	3.40774e-05	0.305529	0.283401	12.9432	53.4502	14.1489
pal1-3	0.061795	0.0724407	17.2274	0.100358	0.469331	3.46964e-05	0.296756	0.287449	11.6673	51.2557	13.1192
pal1-3	0.0607259	0.0662016	9.0171	0.0996397	0.482083	4.14349e-05	0.309661	0.298625	12.1767	53.1761	13.961
pal1-3	0.0576585	0.0669093	16.0442	0.108517	0.498295	1.34669e-06	0.316714	0.300395	12.8032	59.129	14.638
pal2-2	0.0632444	0.0706378	11.6902	0.109723	0.376802	3.49966e-05	0.336763	0.283203	11.6335	56.6869	13.5583
pal2-2	0.051256	0.0560104	9.2759	0.110679	0.346073	6.67425e-05	0.389912	0.280318	12.1074	53.9209	13.5831
pal2-2	0.0583181	0.0656122	12.5075	0.125094	0.37658	0.000104197	0.28644	0.276892	11.5369	52.802	13.4467
pal2-2	0.0565296	0.0631537	11.718	0.103152	0.420454	8.82812e-05	0.32887	0.282	12.4054	54.3413	14.0542
pal2-2	0.0548467	0.0627723	14.4504	0.112713	0.45042	3.99908e-05	0.311434	0.284569	12.3858	53.0405	13.8035
pal2-2	0.0593044	0.0648189	9.29858	0.107139	0.4733	5.66642e-05	0.330523	0.283096	11.203	53.166	13.2102
pal2-2	0.058473	0.0694603	18.7903	0.107009	0.410351	5.74463e-05	0.26945	0.311284	12.1484	51.065	13.4006
pal2-2	0.0616354	0.0582006	-5.57278	0.0995241	0.452071	2.73302e-05	0.324459	0.298211	10.8199	54.1849	12.8192
pal2-3	0.0610791	0.0645184	5.63095	0.104293	0.394593	2.84013e-05	0.330675	0.279528	10.4746	55.3769	12.9126
pal2-3	0.0566535	0.0615722	8.68211	0.1128		0	0.287096	0.288618	12.6813	54.1158	13.7443
pal2-3	0.055437	0.0640169	15.4768	0.12157		0	0.326497	0.280156	12.749	54.8912	13.7429
pal2-3	0.0513163	0.0581183	13.255	0.0995818	0.473149	9.74552e-05	0.320717	0.261628	12.1831	55.2504	13.0838
pal2-3	0.0534953	0.0627981	17.3899	0.107238	0.484657	1.93083e-05	0.332219	0.269155	11.3535	52.9589	13.0301
pal2-3	0.0613824	0.0601475	-2.01191	0.106979	0.462901	4.23615e-05	0.332498	0.292089	11.1002	51.9467	12.7811
pal2-3	0.0594075	0.0618118	4.04706	0.109277	0.423802	5.02364e-05	0.287921	0.286275	11.3524	50.8424	12.8722
pal2-3	0.0546595	0.0553547	1.27188	0.11039	0.388699	4.5092e-05	0.320713	0.289683	11.4309	53.8933	13.2262
wt	0.055458	0.0645778	16.4447	0.12771	0.414153	2.65652e-05	0.283795	0.2749	10.7042	52.9368	12.4653
wt	0.0554527	0.0611832	10.334	0.119048	0.411152	3.66368e-05	0.293979	0.283976	11.3326	52.2824	13.1982
wt	0.0499065	0.0529215	6.04146	0.122695	0.407994	6.42905e-05	0.30439	0.288	13.0663	54.5133	13.9378
wt	0.0513819	0.0567342	10.4166	0.113621	0.356526	8.28386e-05	0.312671	0.267857	11.4419	51.0115	12.8986
wt	0.057571	0.0640964	11.3346	0.116211	0.397052	4.1152e-05	0.267192	0.249489	11.2248	52.2999	13.139
wt	0.0569074	0.06394	12.3581	0.105691	0.39742	7.54331e-05	0.314026	0.294574	11.6018	51.8408	12.7813
wt	0.0510295	0.0532679	4.38665	0.113113	0.379267	9.45873e-05	0.306932	0.267068	11.2884	55.0851	12.9254
wt	0.0494592	0.0570592	15.3663	0.114262	0.435025	6.41181e-05	0.306641	0.270751	12.0168	53.2065	13.2449
wt	0.0534463	0.0605431	13.2784	0.110053	0.39099	0.000127449	0.346375	0.27439	11.0603	50.4065	12.4685
wt	0.0529175	0.0558191	5.48328	0.113172	0.434857	4.22088e-05	0.309991	0.256048	10.6812	51.3386	12.5376
wt	0.0534855	0.060055	12.2828	0.104886	0.466622	7.43785e-05	0.316595	0.276	11.5913	50.6734	13.2273
wt	0.0554476	0.0625729	12.8504	0.114954	0.419982	5.44534e-05	0.323538	0.277344	10.6904	49.9094	12.3935
wt	0.0564633	0.0626333	10.9274	0.111133	0.446442	6.13549e-05	0.299772	0.296593	10.8725	53.2055	12.6324
wt	0.0511425	0.0583281	14.0502	0.1114	0.438736	3.07858e-05	0.31775	0.292929	10.7357	52.0904	12.7183
wt	0.0548475	0.0601713	9.70647	0.113352	0.402046	0	0.283974	0.272177	10.7275	51.2899	12.5982
wt	0.0522626	0.0592343	13.3397	0.108783	0.418956	1.09506e-05	0.282284	0.250497	11.2033	50.8568	12.6669
