# Supplementary material for: Lignin biosynthesis perturbations affect secondary cell wall composition and saccharification yield in Arabidopsis thaliana
Source: Biotechnol Biofuels. 2013 Apr 26;6:46. doi: 10.1186/1754-6834-6-46 (PMC3661393; doi:10.1186/1754-6834-6-46)
Supplement: Additional file 6 — Lignin composition for the 20 lignin mutants (n = 8) and wild-type (n = 16) (± SD). The absolute amounts of the different lignin monomers detected by thioacidolysis are expressed as μmol g-1 AcBr lignin. Increases and decreases compared to the wild-type are indicated in bold and italics, respectively. * 0.001 <p < 0.01; ** p < 0.001 (Dunnett-Hsu adjusted t-test). [file 1754-6834-6-46-S6.xls]

## Sheet: Additional file 6
Line	H					G					S					5-OH-G					bis-β-O-4 FA					β-O-4 FA-I					β-O-4 FA-II					G aldehydes				S aldehydes
WT Col-0	3.8	±	1.6			575.5	±	143.0			238.4	±	62.3			0.92	±	0.36			0.53	±	0.27			0.16	±	0.07			0.09	±	0.05			0.17	±	0.33		0.08	±	0.05
pal1-2	3.6	±	1.4			531.9	±	123.2			257.9	±	65.4			0.93	±	0.33			0.52	±	0.27			0.18	±	0.06			0.08	±	0.04			0.12	±	0.28		0.16	±	0.08
pal1-3	4.2	±	1.8			548.9	±	137.0			259.3	±	79.0			0.89	±	0.30			0.39	±	0.27			0.14	±	0.07			0.10	±	0.03			0.16	±	0.35		0.07	±	0.04
pal2-2	4.2	±	1.8			577.6	±	109.0			239.9	±	57.4			0.86	±	0.26			0.55	±	0.23			0.19	±	0.06			0.10	±	0.04			0.12	±	0.28		0.13	±	0.07
pal2-3	3.3	±	1.1			566.5	±	158.8			249.1	±	76.4			0.85	±	0.51			0.44	±	0.29			0.18	±	0.08			0.08	±	0.05			0.22	±	0.30		0.08	±	0.09
c4h-2	9.9	±	5.6	**		295.4	±	86.7	**		225.3	±	72.4			0.82	±	0.25			0.52	±	0.40			0.14	±	0.06			0.08	±	0.00			0.12	±	0.17		0.23	±	0.15
c4h-3	5.8	±	2.8			464.4	±	122.9	*		400.4	±	125.3	**		1.16	±	0.35			0.64	±	0.27			0.12	±	0.04			0.06	±	0.03			0.15	±	0.33		0.21	±	0.20
4cl1-1	6.5	±	3.1	*		497.7	±	121.8			324.3	±	77.4	**		0.99	±	0.28			0.83	±	0.38			0.19	±	0.09			0.11	±	0.04			0.03	±	0.02		0.23	±	0.17
4cl1-2	6.4	±	2.4	*		487.7	±	85.4			310.3	±	68.0	*		0.90	±	0.42			0.80	±	0.37			0.19	±	0.09			0.12	±	0.04			0.19	±	0.42		0.16	±	0.09
4cl2-1	3.7	±	1.8			545.2	±	112.6			234.4	±	58.8			0.93	±	0.29			0.58	±	0.27			0.15	±	0.07			0.09	±	0.03			0.17	±	0.33		0.05	±	0.03
4cl2-3	3.9	±	1.4			582.1	±	126.0			233.6	±	55.8			0.97	±	0.34			0.68	±	0.35			0.18	±	0.06			0.08	±	0.03			0.03	±	0.03		0.12	±	0.09
ccoaomt1-3	5.1	±	1.6			492.4	±	97.4			291.9	±	72.4			1.00	±	0.31			1.07	±	0.57			0.29	±	0.09			0.17	±	0.07			0.15	±	0.32		0.11	±	0.09
ccoaomt1-5	6.3	±	3.0	*		420.6	±	99.6	**		269.2	±	88.2			0.84	±	0.28			1.01	±	0.41			0.53	±	0.67			0.19	±	0.14			0.20	±	0.29		0.13	±	0.05
ccr1-3	8.9	±	2.9	**		144.9	±	35.2	**		38.3	±	16.3	**		0.50	±	0.25			5.19	±	2.45	**		2.78	±	1.23	**		1.62	±	0.52	**		0.09	±	0.07		0.17	±	0.09
ccr1-6	3.1	±	3.0			165.4	±	53.0	**		61.2	±	25.1	**		0.42	±	0.25			6.46	±	3.78	**		3.82	±	1.18	**		2.14	±	0.59	**		0.14	±	0.25		0.13	±	0.08
f5h1-2	2.6	±	1.2			593.3	±	166.6			0.1	±	0.1	**		0.20	±	0.11			0.63	±	0.38			0.25	±	0.11			0.12	±	0.05			0.14	±	0.18		0.05	±	0.05
f5h1-4	2.6	±	1.1			592.9	±	136.2			0.1	±	0.1	**		0.15	±	0.07			0.51	±	0.28			0.26	±	0.06			0.15	±	0.03			0.17	±	0.25		0.03	±	0.02
comt-1	3.4	±	1.5			493.5	±	149.0			2.7	±	1.0	**		4.78	±	2.12	**		0.49	±	0.30			0.16	±	0.07			0.11	±	0.03			0.26	±	0.41		0.07	±	0.08
comt-4	3.3	±	1.3			482.7	±	170.1			16.7	±	6.5	**		5.13	±	2.42	**		0.59	±	0.24			0.18	±	0.05			0.09	±	0.04			0.31	±	0.49		0.05	±	0.04
cad6-1	2.3	±	1.1			575.3	±	127.6			202.1	±	57.4			0.78	±	0.24			0.77	±	0.37			0.19	±	0.08			0.08	±	0.03			0.36	±	0.54		1.40	±	1.25	**
cad6-4	2.4	±	1.2			558.3	±	148.1			181.3	±	64.3			1.07	±	0.64			0.67	±	0.28			0.21	±	0.09			0.08	±	0.04			0.17	±	0.29		1.26	±	0.89	**
