# Supplementary material for: Lignin biosynthesis perturbations affect secondary cell wall composition and saccharification yield in Arabidopsis thaliana
Source: Biotechnol Biofuels. 2013 Apr 26;6:46. doi: 10.1186/1754-6834-6-46 (PMC3661393; doi:10.1186/1754-6834-6-46)
Supplement: Additional file 7 — List of specific prominent ions used to extract the ion-specific chromatograms and quantify the different lignin units, released during thioacidolysis, in the 20 mutants and the wild-type. Target ions and qualifiers are m/z values. [file 1754-6834-6-46-S7.xls]

## Sheet: Additional file 7
Compound	Target ion	qualifier 1	qualifier 2	qualifier 3
H	239	205	179	-
G	269	235	209	418
S	299	265	239	448
5-OH-G	357	323	204	-
bis-β-O-4 FA	269	282	252	389
β-O-4 FA-I	338	323	308	249
β-O-4 FA-II	339	192	207	385
G aldehydes	293	354	-	-
S aldehydes	323	384	-	-
